# Supplementary material for: Tungsten-Modulated Molybdenum Selenide/Graphene Heterostructure as an Advanced Electrode for All-Solid-State Supercapacitors
Source: Nanomaterials (Basel). 2021 Jun 2;11(6):1477. doi: 10.3390/nano11061477 (PMC8228879; doi:10.3390/nano11061477)
Supplement: Supplementary file 1 [file nanomaterials-11-01477-s001.zip]

Archive with 1 entries (1 files):
- nanomaterials-1217782-SI.pdf
